# Supplementary material for: Synthetic microbe-to-plant communication channels
Source: Nat Commun. 2024 Feb 28;15:1817. doi: 10.1038/s41467-024-45897-6 (PMC10901793; doi:10.1038/s41467-024-45897-6)
Supplement: Supplementary file 4 — Supplementary Data 1 [file 41467_2024_45897_MOESM4_ESM.xlsx]

## Sheet: Plant Parts
Part	Type	DNA sequencea	Reference
CaMV35S	Constitutive promoter	TGAGACTTTTCAACAAAGGATAATTTCGGGAAACCTCCTCGGATTCCATTGCCCAGCTATCTGTCACTTCATCGAAAGGACAGTAGAAAAGGAAGGTGGCTCCTACAAATGCCATCATTGCGATAAAGGAAAGGCTATCATTCAAGATCTCTCTGCCGACAGTGGTCCCAAAGATGGACCCCCACCCACGAGGAGCATCGTGGAAAAAGAAGACGTTCCAACCACGTCTTCAAAGCAAGTGGATTGATGTGACATCTCCACTGACGTAAGGGATGACGCACAATCCCACTATCCTTCGCAAGACCCTTCCTCTATATAAGGAAGTTCATTTCATTTGGAGAGGACA	1
2xCaMV35S with TMV 5’ UTR	Constitutive promoter	GTCAACATGGTGGAGCACGACACTCTGGTCTACTCCAAAAATGTCAAAGATACAGTCTCAGAAGATCAAAGGGCTATTGAGACTTTTCAACAAAGGATAATTTCGGGAAACCTCCTCGGATTCCATTGCCCAGCTATCTGTCACTTCATCGAAAGGACAGTAGAAAAGGAAGGTGGCTCCTACAAATGCCATCATTGCGATAAAGGAAAGGCTATCATTCAAGATCTCTCTGCCGACAGTGGTCCCAAAGATGGACCCCCACCCACGAGGAGCATCGTGGAAAAAGAAGAGGTTCCAACCACGTCTACAAAGCAAGTGGATTGATGTGATAACATGGTGGAGCACGACACTCTGGTCTACTCCAAAAATGTCAAAGATACAGTCTCAGAAGATCAAAGG…	2
PMAS	Constitutive promoter	TTTTCAAATCAGTGCGCAAGACGTGACGTAAGTATCCGAGTCAGTTTTTATTTTTCTACTAATTTGGTCGTTTATTTCGGCGTGTAGGACATGGCAACCGGGCCTGAATTTCGCGGGTATTCTGTTTCTATTCCAACTTTTTCTTGATCCGCAGCCATTAACGACTTTTGAATAGATACGCTGACACGCCAAGCCTCGCTAGTCAAAAGTGTACCAAACAACGCTTTACAGCAAGAACGGAATGCGCGTGACGCTCGCGGTGACGCCATTTCGCCTTTTCAGAAATGGATAAATAGCCTTGCTTCCTATTATATCTTCCCAAATTACCAATACATTACACTAGCATCTGAATTTCATAACCAATCTCGATACACCAAATCG	3
m35S	Minimal promoter	GCAAGACCCTTCCTCTATATAAGGAAGTTCATTTCATTTGGAGAGGACA	4
P4(cinO):m35S	OHC14-HSL responsive promoter sequence	GTCTACTCCAAAAATGTCAAAGATACAGTCTCAGAAGACCAAAGGGCTATGGGGGGGCCTATCTGAGGGAAGGGGGGGCCTATCTGAGGGAAGGGGGGGCCTATCTGAGGGAAGGGGGGGCCTATCTGAGGGAAGCAAGACCCTTCCTCTATATAAGGAAGTTCATTTCATTTGGAGAGGACAACCTCGAGTATTTTTACAACAATTACCAACAACAACAAACAACAAACAACATTACAATTACTATTTACAATTACACC	This study
P4(luxOTA):m35S	OC6-HSL responsive promoter sequence	GTCTACTCCAAAAATGTCAAAGATACAGTCTCAGAAGACCAAAGGGCTATACCTGTAGGATCTTACAAGTCACCTGTAGGATCTTACAAGTCACCTGTAGGATCTTACAAGTCACCTGTAGGATCTTACAAGTCGCAAGACCCTTCCTCTATATAAGGAAGTTCATTTCATTTGGAGAGGACAACCTCGAGTATTTTTACAACAATTACCAACAACAACAAACAACAAACAACATTACAATTACTATTTACAATTACACC	This study
P4(lasOB):m35S	OC12-HSL responsive promoter sequence	GTCTACTCCAAAAATGTCAAAGATACAGTCTCAGAAGACCAAAGGGCTATAACTAGCAAATGAGATAGATCAACTAGCAAATGAGATAGATCAACTAGCAAATGAGATAGATCAACTAGCAAATGAGATAGATCGCAAGACCCTTCCTCTATATAAGGAAGTTCATTTCATTTGGAGAGGACAACCTCGAGTATTTTTACAACAATTACCAACAACAACAAACAACAAACAACATTACAATTACTATTTACAATTACACC	This study
P4(rpaO*A):m35S	pC-HSL responsive promoter sequence	GTCTACTCCAAAAATGTCAAAGATACAGTCTCAGAAGACCAAAGGGCTATACCTGTCCGATCGGACAATAACCTGTCCGATCGGACAATACACCTGTCCGATCGGACAATACACCTGTCCGATCGGACAATACGCAAGACCCTTCCTCTATATAAGGAAGTTCATTTCATTTGGAGAGGACAACCTCGAGTATTTTTACAACAATTACCAACAACAACAAACAACAAACAACATTACAATTACTATTTACAATTACACC	This study
TMVΩ	Translational enhancer	ACAATTACCAACAACAACAAACAACAAACAACATTACAATTACTATTTACAATTAC	5
SV40	Nuclear localization signal	CCAAAGAAGAAGAGAAAGGTT	6
VP16	Transcriptional activating domain	GCCCCCCCGACCGATGTCAGCCTGGGGGACGAGCTCCACTTAGACGGCGAGGACGTGGCGATGGCGCATGCCGACGCGCTAGACGATTTCGATCTGGACATGTTGGGGGACGGGGATTCCCCGGGGCCGGGATTTACCCCCCACGACTCCGCCCCCTACGGCGCTCTGGATATGGCCGACTTCGAGTTTGAGCAGATGTTTACCGATGCCCTTGGAATTGACGAGTACGGTGGG	7
GGGS linker	Flexible linker	GGAGGTGGAGGTTCT	8
NLS:VP16:cinRAM2	OHC14-HSL receiver	ATGCCAAAGAAGAAGAGAAAGGTTGCCCCCCCGACCGATGTCAGCCTGGGGGACGAGCTCCACTTAGACGGCGAGGACGTGGCGATGGCGCATGCCGACGCGCTAGACGATTTCGATCTGGACATGTTGGGGGACGGGGATTCCCCGGGGCCGGGATTTACCCCCCACGACTCCGCCCCCTACGGCGCTCTGGATATGGCCGACTTCGAGTTTGAGCAGATGTTTACCGATGCCCTTGGAATTGACGAGTACGGTGGGGGAGGTGGAGGTTCTATGATTGAGAATACCTATAGCGAAAAGTTCGAGTCCGCGTTCGAACAGATCAAAGCGGCGGCCAACGTGGATGCCGCCATCCGTATTCTCCAGGCGGAATATAACCTCGATTTCGTCACCTACCAT…	This study
NLS:VP16:luxRAM	OC6-HSL receiver	ATGCCAAAGAAGAAGAGAAAGGTTGCCCCCCCGACCGATGTCAGCCTGGGGGACGAGCTCCACTTAGACGGCGAGGACGTGGCGATGGCGCATGCCGACGCGCTAGACGATTTCGATCTGGACATGTTGGGGGACGGGGATTCCCCGGGGCCGGGATTTACCCCCCACGACTCCGCCCCCTACGGCGCTCTGGATATGGCCGACTTCGAGTTTGAGCAGATGTTTACCGATGCCCTTGGAATTGACGAGTACGGTGGGGGAGGTGGAGGTTCTATGAAAAACATAAATGCCGACGACACATACAGAATAATTAATAAAATTAAAGCTTTTAGAAGCAATAATGATATTAATCAATGCTTATCTGATATGACTAAAATGGTACATTGTGAATATTATTTA…	This study
NLS:VP16:rpaRAM	pC-HSL receiver	ATGCCAAAGAAGAAGAGAAAGGTTGCCCCCCCGACCGATGTCAGCCTGGGGGACGAGCTCCACTTAGACGGCGAGGACGTGGCGATGGCGCATGCCGACGCGCTAGACGATTTCGATCTGGACATGTTGGGGGACGGGGATTCCCCGGGGCCGGGATTTACCCCCCACGACTCCGCCCCCTACGGCGCTCTGGATATGGCCGACTTCGAGTTTGAGCAGATGTTTACCGATGCCCTTGGAATTGACGAGTACGGTGGGGGAGGTGGAGGTTCTATGATTGTGGGTGAAGATCAGCTGTGGGGTCGTCGTACACTGGAATTTGTTGATAGCGTTGAACGTCTGGAAGCACCGGCACTGATTAGCCGTTTTGAAAGCCTGATTGCAAGCTGTGGTTTTACC…	This study
NLS:VP16: lasRAM	OC12-HSL receiver	ATGCCAAAGAAGAAGAGAAAGGTTGCCCCCCCGACCGATGTCAGCCTGGGGGACGAGCTCCACTTAGACGGCGAGGACGTGGCGATGGCGCATGCCGACGCGCTAGACGATTTCGATCTGGACATGTTGGGGGACGGGGATTCCCCGGGGCCGGGATTTACCCCCCACGACTCCGCCCCCTACGGCGCTCTGGATATGGCCGACTTCGAGTTTGAGCAGATGTTTACCGATGCCCTTGGAATTGACGAGTACGGTGGGGGAGGTGGAGGTTCTATGGCCTTGGTTGACGGTTTTCTCGAGCTGGAACGCTCAAGTGGAAAATTGGAGTTGAGCGCCATCCTGCAGAAGATGGCGAGCGACCTCGGATTCTCGAAGATCCTGTTCGGCCTGTTGCCTAAG…	This study
hygR	Hygromycin resistance	ATGAAAAAGCCTGAACTCACCGCGACGTCTGTCGAGAAGTTTCTGATCGAAAAGTTCGACAGCGTCTCCGACCTGATGCAGCTCTCGGAGGGCGAAGAATCTCGTGCTTTCAGCTTCGATGTAGGAGGGCGTGGATATGTCCTGCGGGTAAATAGCTGCGCCGATGGTTTCTACAAAGATCGTTATGTTTATCGGCACTTTGCATCGGCCGCGCTCCCGATTCCGGAAGTGCTTGACATTGGGGAGTTTAGCGAGAGCCTGACCTATTGCATCTCCCGCCGTGCACAGGGTGTCACGTTGCAAGACCTGCCTGAAACCGAACTGCCCGCTGTTCTACAACCGGTCGCGGAGGCTATGGATGCGATCGCTGCGGCCGATCTTAGCCAGACGAGCGGGTTC…	This study
blpR	Phosphinothricin resistance	ATGAGCCCAGAACGACGCCCGGCCGACATCCGCCGTGCCACCGAGGCGGACATGCCGGCGGTCTGCACCATCGTCAACCACTACATCGAGACAAGCACGGTCAACTTCCGTACCGAGCCGCAGGAACCGCAGGAGTGGACGGACGACCTCGTCCGTCTGCGGGAGCGCTATCCCTGGCTCGTCGCCGAGGTGGACGGCGAGGTCGCCGGCATCGCCTACGCGGGCCCCTGGAAGGCACGCAACGCCTACGACTGGACGGCCGAGTCGACCGTGTACGTCTCCCCCCGCCACCAGCGGACGGGACTGGGCTCCACGCTCTACACCCACCTGCTGAAGTCCCTGGAGGCACAGGGCTTCAAGAGCGTGGTCGCTGTCATCGGGCTGCCCAACGACCCGAGC…	9
T_OCS	Terminator	CTGCTTTAATGAGATATGCGAGACGCCTATGATCGCATGATATTTGCTTTCAATTCTGTTGTGCACGTTGTAAAAAACCTGAGCATGTGTAGCTCAGATCCTTACCGCCGGTTTCGGTTCATTCTAATGAATATATCACCCGTTACTATCGTATTTTTATGAATAATATTCTCCGTTCAATTTACTGATTGTACCCTACTACTTATATGTACAATATTAAAATGAAAACAATATATTGTGCTGAATAGGTTTATAGCGACATCTATGATAGAGCGCCACAATAACAAACAATTGCGTTTTATTATTACAAATCCAATTTTAAAAAAAGCGGCAGAACCGGTCAAACCTAAAAGACTGATTACATAAATCTTATTCAAATTTCAAAAGTGCCCCAGGGGC…	10
T_MAS	Terminator	CTTGGACTCCCATGTTGGCAAAGGCAACCAAACAAACAATGAATGATCCGCTCCTGCATATGGGGCGGTTTGAGTATTTCAACTGCCATTTGGGCTGAATTGAAGACATGCTCCTGTCAGAAATTCCGTGATCTTACTCAATATTCAGTAATCTCGGCCAATATCCTAAATGTGCGTGGCTTTATCTGTCTTTGTATTGTTTCATCAATTCATGTAACGTTTGCTTTTCTTATGAATTTTCAAATAAATTATC	11
T_35S	Terminator	CTCTAGCTAGAGTCGATCGACAAGCTCGAGTTTCTCCATAATAATGTGTGAGTAGTTCCCAGATAAGGGAATTAGGGTTCCTATAGGGTTTCGCTCATGTGTTGAGCATATAAGAAACCCTTAGTATGTATTTGTATTTGTAAAATACTTCTATCAATAAAATTTCTAATTCCTAAAACCAAAATCCAGTACTAAAATCCAGAT	2
LB	Left boarder repeat	TGGCAGGATATATTGTGGTGTAAAC	12
RB	Right boarder repeat	TGACAGGATATATTGGCGGGTAAAC	12
sfGFP	Fluorescent reporter	ATGCGTAAAGGCGAAGAGCTGTTCACTGGTGTCGTCCCTATTCTGGTGGAACTGGATGGTGATGTCAACGGTCATAAGTTTTCCGTGCGTGGCGAGGGTGAAGGTGACGCAACTAATGGTAAACTGACGCTGAAGTTCATCTGTACTACTGGTAAACTGCCGGTACCTTGGCCGACTCTGGTAACGACGCTGACTTATGGTGTTCAGTGCTTTGCTCGTTATCCGGACCATATGAAGCAGCATGACTTCTTCAAGTCCGCCATGCCGGAAGGCTATGTGCAGGAACGCACGATTTCCTTTAAGGATGACGGCACGTACAAAACGCGTGCGGAAGTGAAATTTGAAGGCGATACCCTGGTAAACCGCATTGAGCTGAAAGGCATTGACTTTAAAGAAGAC…	13
a. Operator sequence – bold; m35S promoter – underlined, NLS , VP16 activating domain, Glycine linker
1. Amack, S.C. & Antunes, M.S. CaMV35S promoter–A plant biology and biotechnology workhorse in the era of synthetic biology. Current Plant Biology 24, 100179 (2020).
2. Engler, C. et al. A golden gate modular cloning toolbox for plants. ACS Synthetic Biology 3, 839-843 (2014).
3. Langridge, W., Fitzgerald, K., Koncz, C., Schell, J. & Szalay, A. Dual promoter of Agrobacterium tumefaciens mannopine synthase genes is regulated by plant growth hormones. Proceedings of the National Academy of Sciences 86, 3219-3223 (1989).
4. van Leeuwen, W., Ruttink, T., Borst‐Vrenssen, A.W., van der Plas, L.H. & van der Krol, A.R. Characterization of position‐induced spatial and temporal regulation of transgene promoter activity in plants. Journal of Experimental Botany 52, 949-959 (2001).
5. Gallie, D.R., Sleat, D.E., Watts, J.W., Turner, P.C. & Wilson, T.M.A. The 5'-leader sequence of tobacco mosaic virus RNA enhances the expression of foreign gene transcripts in vitro and in vivo. Nucleic Acids Research 15, 3257-3273 (1987).
6. Fiers, W. et al. Complete nucleotide sequence of SV40 DNA. Nature 273, 113-120 (1978).
7. Sadowski, I., Ma, J., Triezenberg, S. & Ptashne, M. GAL4-VP16 is an unusually potent transcriptional activator. Nature 335, 563-564 (1988).
8. Freund, C., Schlundt, A., Wieczorek, M., Sticht, J. & Günther, S., Vol. WO/2011/147894, Edn. C07K14/705. (ed. WIPO) (International; 2011).
9. Hellens, R.P., Edwards, E.A., Leyland, N.R., Bean, S. & Mullineaux, P.M. pGreen: a versatile and flexible binary Ti vector for Agrobacterium-mediated plant transformation. Plant Molecular Biology 42, 819-832 (2000).
10. Earley, K.W. et al. Gateway‐compatible vectors for plant functional genomics and proteomics. Plant Journal 45, 616-629 (2006).
11. Huang, Y.-Y. et al. Complete genome sequence of Agrobacterium tumefaciens Ach5. Genome Announcements 3, e00570-00515 (2015).
12. Yadav, N.S., Vanderleyden, J., Bennett, D.R., Barnes, W.M. & Chilton, M.-D. Short direct repeats flank the T-DNA on a nopaline Ti plasmid. Proceedings of the National Academy of Sciences 79, 6322-6326 (1982).
13. Pédelacq, J.-D., Cabantous, S., Tran, T., Terwilliger, T.C. & Waldo, G.S. Engineering and characterization of a superfolder green fluorescent protein. Nature Biotechnology 24, 79-88 (2006).
