# Supplementary material for: Synthetic microbe-to-plant communication channels
Source: Nat Commun. 2024 Feb 28;15:1817. doi: 10.1038/s41467-024-45897-6 (PMC10901793; doi:10.1038/s41467-024-45897-6)
Supplement: Supplementary file 5 — Supplementary Data 2 [file 41467_2024_45897_MOESM5_ESM.xlsx]

## Sheet: Bacteria Parts
Part	Type	DNA sequence	Reference
J23100	Promoter	TTGACGGCTAGCTCAGTCCTAGGTACAGTGCTAGC	BBa_J23100
pLacIQ	Promoter	AACAAACAGACAATCTGGTCTGTTTGTATTATGGAAAATTTTTCTGTATAATAGATTCAACAAACAGACAATCTGGTCTGTTTGTATTAT	1
pTac	Promoter	TGTTGACAATTAATCATCGGCTCGTATAATGTGTGGAATTGTGAGCGCTCACAATT­­­­	1
pTet*	Promoter	TTTTCAGCAGGACGCACTGACCTCCCTATCAGTGATAGAGATTGACATCCCTATCAGTGATAGAGATACTGAGCAC	1
pLacI	Promoter	GCGGCGCGCCATCGAATGGCGCAAAACCTTTCGCGGTATGGCATGATAGCGCCC	1
pRpa*A	Promoter	ACCTGTCCGATCGGACAATATTACGCAAGAAAATGGTTTGTTACTTTCGAATAAA	2
Tn7L	att sites	AACCAGATAAGTGAAATCTAGTTCCAAACTATTTTGTCATTTTTAATTTTCGTATTAGCTTACGACGCTACACCCAGTTCCCATCTATTTTGTCACTCTTCCCTAAATAATCCTTAAAAACTCCATTTCCACCCCTCCCAGTTCCCAACTATTTTGTCCGCCCACA	3
Tn7R	att sites	TGTGGGCGGACAATAAAGTCTTAAACTGAACAAAATAGATCTAAACTATGACAATAAAGTCTTAAACTAGACAGAATAGTTGTAAACTGAAATCAGTCCAGTTATGCTGTGAAAAAGCATACTGGACTTTTGTTATGGCTAAAGCAAACTCTTCATTTTCTGAAGTGCAAATTGCCCGTCGTATTAAAGAGGGGCGTGG	3, 2
FRT	FRT	GAAGTTCCTATTCTCTAGAAAGTATAGGAACTTC	3
Rrpa2	RBS	AAGTCGCGGCAGCAGCACAAGAAG	This study
Rrpa3	RBS	AAAGAGGAGAAAGGTACC	This study
B0034	RBS	CAACCATGAAGGA	BBa_B0034
B0033	RBS	AGAGTCACACAGGAC	BBa_B0033
B0064	RBS	AAAGAGGGGAAA	BBa_B0064
lac1	RBS	GGAAGAGAGTCAATTCAGGGTGGTGAAT	1
lac2	RBS	GGAAGAGAGTCAATTCATGGAGGTGAAT	1
tet1	RBS	GGAAGAGAGTCAATTCAGGGTGGTGAAT	1
tet2	RBS	GTAATAATCAAGGTGGCAAAAA	1
ara2	RBS	GGATCCCAATGATGTGGGGTCCCGCTTTCAAGGAGGTAAAT	1
e1	RBS	TAAGATCCTATTCCAGCGGGATTAAAGAGGAGCGATTAAGC	1
ars1	RBS	GTTCTCCACCCTAAGTAGGTCTTT	This study
RBS640	RBS	AAGCGATACTTAGGGTAACAGT	This study
riboJ	Ribozyme	AGCTGTCACCGGATGTGCTTTCCGGTCTGATGAGTCCGTGAGGACGAAACAGCCTCTACAAATAATTTTGTTTAA	1
SccJ	Ribozyme	AGATGCTGTAGTGGGATGTGTGTCTCACCTGAAGAGTACAAAAGTCCGAAACGGTATCCTCTACAAATAATTTTGTTTAA	4
mCherry	Gene	ATGGTGAGCAAGGGCGAAGAAGATAACATGGCCATCATCAAGGAGTTCATGCGCTTCAAGGTACACATGGAGGGCTCCGTGAACGGCCACGAGTTCGAGATCGAGGGCGAGGGCGAGGGCCGCCCCTACGAGGGCACCCAGACCGCCAAGCTGAAGGTGACCAAGGGTGGCCCCCTGCCCTTCGCCTGGGACATCCTGTCCCCTCAGTTCATGTACGGCTCCAAGGCCTACGTGAAGCACCCCGCCGACATCCCCGACTACTTGAAGCTGTCCTTCCCCGAGGGCTTCAAGTGGGAGCGCGTGATGAACTTCGAGGACGGCGGCGTGGTGACCGTGACCCAGGACTCCTCCTTGCAGGACGGCGAGTTCATCTACAAGGTGAAGCTGCGCGGCACCAAC…	5
rpaI	Gene	ATGCAGGTTCATGTTATTCGTCGTGAAAATCGTGCACTGTATGCAGGTCTGCTGGAAAAATACTTTCGTATTCGCCATCAGATCTATGTTGTTGAACGTGGTTGGAAAGAACTGGATCGTCCGGATGGTCGTGAAATTGATCAGTTTGATACCGAAGATGCAGTTTATCTGCTGGGTGTTGATAACGATGATATTGTTGCAGGTATGCGTATGGTTCCGACCACCAGTCCGACCCTGCTGAGTGATGTTTTTCCGCAGCTGGCACTGGCAGGTCCGGTTCGTCGTCCTGATGCATATGAACTGAGCCGTATTTTTGTTGTTCCGCGTAAACGTGGTGAACATGGTGGTCCGCGTGCAGAAGCAGTTATTCAGGCAGCAGCAATGGAATATGGTCTGAGC…	This study
4cl	Gene	ATGGAGAAGGACACGAAACAAGTCGACATCATTTTTCGTTCGAAGCTCCCCGACATTTACATCCCCAACCATCTTCCGCTTCACTCGTACTGTTTTGAAAACATTTCCGAATTCAGCAGCCGGCCCTGTCTCATTAACGGCGCAAATAAGCAGATTTACACCTACGCGGATGTTGAACTTAATTCGCGCAAAGTCGCCGCCGGCCTCCATAAGCAGGGTATCCAGCCCAAAGATACGATCATGATCCTGCTTCCCAACTCGCCCGAATTCGTTTTCGCGTTTATTGGCGCGTCGTACCTGGGCGCAATCAGCACGATGGCCAACCCCCTTTTTACCCCCGCCGAGGTGGTTAAGCAAGCCAAGGCGAGCTCCGCCAAGATTATTGTCACGCAGGCATGC…	This study
tal	Gene	ATGCTGGCCATGAGCCCGCCGAAACCGGCAGTGGAACTGGATCGTCATATTGATCTGGACCAGGCACACGCTGTTGCAAGCGGCGGTGCACGTATCGTCCTGGCACCTCCGGCCCGTGATCGCTGCCGTGCATCCGAAGCTCGTCTGGGTGCAGTCATTCGTGAAGCTCGCCATGTGTATGGCCTGACCACGGGTTTTGGTCCGCTGGCAAACCGTCTGATCAGCGGTGAAAATGTGCGCACCCTGCAAGCTAACCTGGTTCATCACCTGGCCAGCGGCGTGGGTCCGGTTCTGGATTGGACCACGGCACGTGCAATGGTCCTGGCACGCCTGGTGAGCATTGCACAAGGTGCCAGCGGTGCATCCGAAGGCACCATTGCGCGTCTGATCGATCTGCTG…	This study
lacIAM	Gene	ATGAAACCAGTAACGTTATACGATGTCGCAGAGTATGCCGGTGTCTCTTATATGACCGTTTCCCGCGTGGTGAACCAGGCCAGCCACGTTTCTGCGAAAACGCGGGAAAAAGTGGAAGCGGCGATGGTGGAGCTGAATTACATTCCCAACCGCGTGGCACAACAACTGGCGGGCAAACAGTCGTTGCTGATTGGCGTTGCCACCTCCAGTCTGGCCCTGCACGCGCCGTCGCAAATTGTCGCGGCGATTAAATCTCGCGCCGATCAACTGGGTGCCAGCGTGGTGGTGTCGATGGTAGAACGAAGCGGCGTCGAAGCCTGTAAAGCGGCGGTGCACAATCTTCTCGCGCAACGCGTCAGTGGGCTGATCATTAACTATCCGCTGGATGACCAGGATGCC…	1
tetR	Gene	ATGTCCAGATTAGATAAAAGTAAAGTGATTAACAGCGCATTAGAGCTGCTTAATGAGGTCGGAATCGAAGGTTTAACAACCCGTAAACTCGCCCAGAAGCTAGGTGTAGAGCAGCCTACATTGTATTGGCATGTAAAAAATAAGCGGGCTTTGCTCGACGCCTTAGCCATTGAGATGTTAGATAGGCACCATACTCACTTTTGCCCTTTAGAAGGGGAAAGCTGGCAAGATTTTTTACGTAATAACGCTAAAAGTTTTAGATGTGCTTTACTAAGTCATCGCGATGGAGCAAAAGTACATTTAGGTACACGGCCTACAGAAAAACAGTATGAAACTCTCGAAAATCAATTAGCCTTTTTATGCCAACAAGGTTTTTCACTAGAGAATGCATTATATGCA…	1
araCAM	Gene	ATGGCTGAAGCGCAAAATGATCCCCTGCTGCCGGGATACTCGTTTAATGCCCATCTGGTGGCGGGTTTAACGCCGATTGAGGCCAACGGTTATCTCGATTTTTTTATCGACCGACCGCTGGGAATGAAAGGTTATATTCTCAATCTCACCATTCGCGGTCAGGGGGTGGTGAAAAATCAGGGACGAGAATTTGTTTGCCGACCGGGTGATATTTTGCTGTTCCCGCCAGGAGAGATTCATCACTACGGCCGTCATCCGGAGGCTCGCGAATGGTATCACCAGTGGGTTTACTTTCGTCCGCGCGCCTACTGGCATGAATGGCTTAACTGGCCGTCAATATTTGCCAATACGGGGTTCTTTCGCCCGGATGAAGCGCACCAGCCGCATTTCAGCGACTTT…	1
araE	Gene	ATGGTTACTATCAATACGGAATCTGCTTTAACGCCACGTTCTTTGCGGGATACGCGGCGTATGAATATGTTTGTTTCGGTAGCTGCTGCGGTCGCAGGATTGTTATTTGGTCTTGATATCGGCGTAATCGCCGGAGCGTTGCCGTTCATTACCGATCACTTTGTGCTGACCAGTCGTTTGCAGGAATGGGTGGTTAGTAGCATGATGCTCGGTGCAGCAATTGGTGCGCTGTTTAATGGTTGGCTGTCGTTCCGCCTGGGGCGTAAATACAGCCTGATGGCGGGGGCCATCCTGTTTGTACTCGGTTCTATAGGGTCCGCTTTTGCGACCAGCGTAGAGATGTTAATCGCCGCTCGTGTGGTGCTGGGCATTGCTGTCGGGATCGCGTCTTACACCGCT…	1
rpaRAM	Gene	ATGATTGTGGGTGAAGATCAGCTGTGGGGTCGTCGTACACTGGAATTTGTTGATAGCGTTGAACGTCTGGAAGCACCGGCACTGATTAGCCGTTTTGAAAGCCTGATTGCAAGCTGTGGTTTTACCGCCTATATCATGGCAGGTCTGCCGAGCCGTAATGCCGGTCTGCCGGAACTGACCCTGGCAAATGGTTGGCCTCGTGATTGGTTTGATCTGTATGTTAGCGAAAACTTTAGCGCAGTTGATCCGGTTCCGCGTTATGGTGCAACCACTGTTCATCCGTTTGTTTGGAGTGATGCACCGTATGATCGTGACCGTGATCAGGCAGCACATCGTGTTATGACCCGTGCAGCAGAATTTGGTCTGGTTGAAGGTTATTGTATTCCGCTGCATTACGAT…	4
arsR	Gene	ATGTCATTTCTGTTACCCATCCAATTGTTCAAAATTCTTGCTGATGAAACCCGTCTGGGCATCGTTTTACTGCTCAGCGAACTGGGAGAGTTATGCGTCTGCGATCTCTGCACTGCTCTCGACCAGTCGCAGCCCAAGATCTCCCGCCACCTGGCATTGCTGCGTGAAAGCGGGCTATTGCTGGACCGCAAGCAAGGTAAGTGGGTTCATTACCGCTTATCACCGCATATTCCAGCATGGGCGGCGAAAATTATTGATGAGGCCTGGCGATGTGAACAGGAAAAGGTTCAGGCGATTGTCCGCAACCTGGCTCGACAAAACTGTTCCGGGGACAGTAAGAACATTTGCAGTTAA	6
yfp	Gene	ATGGTGAGCAAGGGCGAGGAGCTGTTCACCGGGGTGGTGCCCATCCTGGTCGAGCTGGACGGCGACGTAAACGGCCACAAGTTCAGCGTGTCCGGCGAGGGCGAGGGCGATGCCACCTACGGCAAGCTGACCCTGAAGTTCATCTGCACCACAGGCAAGCTGCCCGTGCCCTGGCCCACCCTCGTGACCACCTTCGGCTACGGCCTGCAATGCTTCGCCCGCTACCCCGACCACATGAAGCTGCACGACTTCTTCAAGTCCGCCATGCCCGAAGGCTACGTCCAGGAGCGCACCATCTTCTTCAAGGACGACGGCAACTACAAGACCCGCGCCGAGGTGAAGTTCGAGGGCGACACCCTGGTGAACCGCATCGAGCTGAAGGGCATCGACTTCAAGGAG…	7
aphA3	Gene	ATGGCTAAAATGAGAATATCACCGGAATTGAAAAAACTGATCGAAAAATACCGCTGCGTAAAAGATACGGAAGGAATGTCTCCTGCTAAGGTATATAAGCTGGTGGGAGAAAATGAAAACCTATATTTAAAAATGACGGACAGCCGGTATAAAGGGACCACCTATGATGTGGAACGGGAAAAGGACATGATGCTATGGCTGGAAGGAAAGCTGCCTGTTCCAAAGGTCCTGCACTTTGAACGGCATGATGGCTGGAGCAATCTGCTCATGAGTGAGGCCGATGGCGTCCTTTGCTCGGAAGAGTATGAAGATGAACAAAGCCCTGAAAAGATTATCGAGCTGTATGCGGAGTGCATCAGGCTCTTTCACTCCATCGACATATCGGATTGTCCCTATACG…	8
tetA	Gene	ATGCCGGTACTGCCGGGCCTCTTGCGGGATATCGTCCATTCCGACAGCATCGCCAGTCACTATGGCGTGCTGCTAGCGCTATATGCGTTGATGCAATTTCTATGCGCACCCGTTCTCGGAGCACTGTCCGACCGCTTTGGCCGCCGCCCAGTCCTGCTCGCTTCGCTACTTGGAGCCACTATCGACTACGCGATCATGGCGACCACACCCGTCCTGTGGATTCTCTACGCCGGACGCATCGTGGCCGGCATCACCGGCGCCACAGGTGCGGTTGCTGGCGCCTATATCGCCGACATCACCGATGGGGAAGATCGGGCTCGCCACTTCGGGCTCATGAGCGCTTGTTTCGGCGTGGGTATGGTGGCAGGCCCCGTGGCCGGGGGACTGTTGGGCGCCATC…	3
B0015	Terminator	CCAGGCATCAAATAAAACGAAAGGCTCAGTCGAAAGACTGGGCCTTTCGTTTTATCTGTTGTTTGTCGGTGAACGCTCTCTACTAGAGTCACACTGGCTCACCTTCGGGTGGGCCTTTCTGCGTTTATA	BBa_B0015
B0012	Terminator	TCACACTGGCTCACCTTCGGGTGGGCCTTTCTGCGTTTATA	BBa_B0012
Lambda T0	Terminator	GACTCCTGTTGATAGATCCAGTAATGACCTCAGAACTCCATCTGGATTTGTTCAGAACGCTCGGTTGCCGCCGGGCGTTTTTTATTGGTGAGAAT	BBa_K1897030
L3S3P21	Terminator	CCAATTATTGAAGGCCTCCCTAACGGGGGGCCTTTTTTTGTTTCTGGCTTCCC	9
ECK120033737	Terminator	GGAAACACAGAAAAAAGCCCGCACCTGACAGTGCGGGCTTTTTTTTTCGACCAAAGG	9
ECK120010850	Terminator	AGTTAACCAAAAAGGGGGGATTTTATCTCCCCTTTAATTTTTCCT	9
ECK120017009	Terminator	GATCTAACTAAAAAGGCCGCTCTGCGGCCTTTTTTCTTTTCACT	9
DT65	Terminator	TGCTCGTACCAGGCCCCTGCAATTTCAACAGGGGCCTTTTTTTATCCAATTCCATCGGGTCCGAATTTTCGGACCTTTTCTCCGC	3
IOT	Terminator	TAATTGGTAACGAATCAGACAATTGACGGCTCGAGGGAGTAGCATAGGGTTTGCAGAATCCCTGCTTCGTCCATTTGACAGGCACATTATGCATCGATGATAAGCTGTCAAACATGAGCAGATCCTCTACGCCGGACGCATCGTGGCCGGCATCACCGGCGCCACAGGTGCGGTTGCTGGCGCCTATATCGCCGACATCACCGATGGGGAAGATCGGGCTCGCCACTTCGGGCTCATGAGCAAATATTTTATCTG	10
R6K	Ori	TGATTCGCACGGGCCCATGGCTAATTCCCATGTCAGCCGTTAAGTGTTCCTGTGTCACTCAAAATTGCTTTGAGAGGCTCTAAGGGCTTCTCAGTGCGTTACATCCCTGGCTTGTTGTCCACAACCGTTAAACCTTAAAAGCTTTAAAAGCCTTATATATTCTTTTTTTTCTTATAAAACTTAAAACCTTAGAGGCTATTTAAGTTGCTGATTTATATTAATTTTATTGTTCAAACATGAGAGCTTAGTACGTGAAACATGAGAGCTTAGTACGTTAGCCATGAGAGCTTAGTACGTTAGCCATGAGGGTTTAGTTCGTTAAACATGAGAGCTTAGTACGTTAAACATGAGAGCTTAGTACGTGAAACATGAGAGCTTAGTACGTACTATCAACAGGTT…	2
pBBR1	Ori	CTACCGGCGCGGCAGCGTGACCCGTGTCGGCGGCTCCAACGGCTCGCCATCGTCCAGAAAACACGGCTCATCGGGCATCGGCAGGCGCTGCTGCCCGCGCCGTTCCCATTCCTCCGTTTCGGTCAAGGCTGGCAGGTCTGGTTCCATGCCCGGAATGCCGGGCTGGCTGGGCGGCTCCTCGCCGGGGCCGGTCGGTAGTTGCTGCTCGCCCGGATACAGGGTCGGGATGCGGCGCAGGTCGCCATGCCCCAACAGCGATTCGTCCTGGTCGTCGTGATCAACCACCACGGCGGCACTGAACACCGACAGGCGCAACTGGTCGCGGGGCTGGCCCCACGCCACGCGGTCATTGACCACGTAGGCCGACACGGTGCCGGGGCCGTTGAGCTTCACGACGGA…	11
1. Meyer, A.J., Segall-Shapiro, T.H., Glassey, E., Zhang, J. & Voigt, C.A. Escherichia coli "Marionette" strains with 12 highly optimized small-molecule sensors. Nat Chem Biol 15, 196-204 (2019).
2. Vaiana, C.A. et al. Characterizing chemical signaling between engineered "microbial sentinels" in porous microplates. Mol Syst Biol 18, e10785 (2022).
3. Park, Y., Espah Borujeni, A., Gorochowski, T.E., Shin, J. & Voigt, C.A. Precision design of stable genetic circuits carried in highly-insulated E. coli genomic landing pads. Mol Syst Biol 16, e9584 (2020).
4. Di Serio, F., Daros, J., Ragozzino, A. & Flores, R. A 451-nucleotide circular RNA from cherry with hammerhead ribozymes in its strands of both polarities. Journal of Virology 71, 6603-6610 (1997).
5. Shaner, N.C. et al. Improved monomeric red, orange and yellow fluorescent proteins derived from Discosoma sp. red fluorescent protein. Nature Biotechnology 22, 1567-1572 (2004).
6. Xu, C., Shi, W. & Rosen, B.P. The chromosomal arsR gene of Escherichia coli encodes a trans-acting metalloregulatory protein. Journal of Biological Chemistry 271, 2427-2432 (1996).
7. Nielsen, A.A. et al. Genetic circuit design automation. Science 352, aac7341 (2016).
8. Gibreel, A., Sköld, O. & Taylor, D.E. Characterization of plasmid-mediated aphA-3 kanamycin resistance in Campylobacter jejuni. Microbial Drug Resistance 10, 98-105 (2004).
9. Chen, Y.-J. et al. Characterization of 582 natural and synthetic terminators and quantification of their design constraints. Nature Methods 10, 659-664 (2013).
10. Stanton, B.C. et al. Genomic mining of prokaryotic repressors for orthogonal logic gates. Nature Chemical Biology 10, 99-105 (2014).
11. Antoine, R. & Locht, C. Isolation and molecular characterization of a novel broad‐host‐range plasmid from Bordetella bronchiseptica with sequence similarities to plasmids from gram‐positive organisms. Molecular Microbiology 6, 1785-1799 (1992).
