# Supplementary material for: Synthetic microbe-to-plant communication channels
Source: Nat Commun. 2024 Feb 28;15:1817. doi: 10.1038/s41467-024-45897-6 (PMC10901793; doi:10.1038/s41467-024-45897-6)
Supplement: Supplementary file 6 — Supplementary Data 3 [file 41467_2024_45897_MOESM6_ESM.xlsx]

## Sheet: Plasmid sequences
Plasmid	Sequence
pTT312	TGGCAGGATATATTGTGGTGTAAACAAATTGACGCTTAGACAACTTAATAACACATTGCGGACGTTTTTAATGTACTGAATTAACGCCGAATTAATTCGAGCTCGGATCTGATAATTTATTTGAAAATTCATAAGAAAAGCAAACGTTACATGAATTGATGAAACAATACAAAGACAGATAAAGCCACGCACATTTAGGATATTGGCCGAGATTACTGAATATTGAGTAAGATCACGGAATTTCTGACAGGAGCATGTCTTCAATTCAGCCCAAATGGCAGTTGAAATACTCAAACCGCCCCATATGCAGGAGCGGATCATTCATTGTTTGTTTGGTTGCCTTTGCCAACATGGGAGTCCAAGATTCTGCAGTCAAATCTCGGTGACGGGCAGGACCGG…
pTT313	TGGCAGGATATATTGTGGTGTAAACAAATTGACGCTTAGACAACTTAATAACACATTGCGGACGTTTTTAATGTACTGAATTAACGCCGAATTAATTCGAGCTCGGATCTGATAATTTATTTGAAAATTCATAAGAAAAGCAAACGTTACATGAATTGATGAAACAATACAAAGACAGATAAAGCCACGCACATTTAGGATATTGGCCGAGATTACTGAATATTGAGTAAGATCACGGAATTTCTGACAGGAGCATGTCTTCAATTCAGCCCAAATGGCAGTTGAAATACTCAAACCGCCCCATATGCAGGAGCGGATCATTCATTGTTTGTTTGGTTGCCTTTGCCAACATGGGAGTCCAAGATTCTGCAGTCAAATCTCGGTGACGGGCAGGACCGG…
pTT314	TGGCAGGATATATTGTGGTGTAAACAAATTGACGCTTAGACAACTTAATAACACATTGCGGACGTTTTTAATGTACTGAATTAACGCCGAATTAATTCGAGCTCGGATCTGATAATTTATTTGAAAATTCATAAGAAAAGCAAACGTTACATGAATTGATGAAACAATACAAAGACAGATAAAGCCACGCACATTTAGGATATTGGCCGAGATTACTGAATATTGAGTAAGATCACGGAATTTCTGACAGGAGCATGTCTTCAATTCAGCCCAAATGGCAGTTGAAATACTCAAACCGCCCCATATGCAGGAGCGGATCATTCATTGTTTGTTTGGTTGCCTTTGCCAACATGGGAGTCCAAGATTCTGCAGTCAAATCTCGGTGACGGGCAGGACCGG…
pTT315	TGGCAGGATATATTGTGGTGTAAACAAATTGACGCTTAGACAACTTAATAACACATTGCGGACGTTTTTAATGTACTGAATTAACGCCGAATTAATTCGAGCTCGGATCTGATAATTTATTTGAAAATTCATAAGAAAAGCAAACGTTACATGAATTGATGAAACAATACAAAGACAGATAAAGCCACGCACATTTAGGATATTGGCCGAGATTACTGAATATTGAGTAAGATCACGGAATTTCTGACAGGAGCATGTCTTCAATTCAGCCCAAATGGCAGTTGAAATACTCAAACCGCCCCATATGCAGGAGCGGATCATTCATTGTTTGTTTGGTTGCCTTTGCCAACATGGGAGTCCAAGATTCTGCAGTCAAATCTCGGTGACGGGCAGGACCGG…
pTT315-Hyg	TGTTTTCAAAGTTGGCGTATAACATAGTATCGACGGAGCCGATTTTGAAACCGCGGTGATCACAGGCAGCAACGCTCTGTCATCGTTACAATCAACATGCTACCCTCCGCGAGATCATCCGTGTTTCAAACCCGGCAGCTTAGTTGCCGTTCTTCCGAATAGCATCGGTAACATGAGCAAAGTCTGCCGCCTTACAACGGCTCTCCCGCTGACGCCGTCCCGGACTGATGGGCTGCCTGTATCGAGTGGTGATTTTGTGCCGAGCTGCCGGTCGGGGAGCTGTTGGCTGGCTGGTGGCAGGATATATTGTGGTGTAAACAAATTGACGCTTAGACAACTTAATAACACATTGCGGACGTTTTTAATGTACTGAATTAACGCCGAATTAATTCGAGCTCG…
pTT337	ccaattattgaaggcctccctaacggggggcctttttttgtttctggcttccctactagagggaaacacagAAAAAAGCCCGCACCTGACAGTGCGGGCTTTTTTTTTcgaccaaagggaattcGAAGACTTggagttgacggctagctcagtcctaggtacagtgctagctactagctgtcaccggatgtgctttccggtctgatgagtccgtgaggacgaaacagcctctacaaataattttgtttaaagagtcacacaggactactaAATGgtgagcaagggcgaagaagataacatggccatcatcaaggagttcatgcgcttcaaggtacacatggagggctccgtgaacggccacgagttcgagatcgagggcgagggcgagggccgccccta…
pTT362	GCGCAGCGACCGCGCAGGGCGAAGCCCGGAGAGCAAGCCCGTAGGGCGGGCCGCGCGAATTCGAGCTCGGTGCAATGTACATCAGAGATTTTGAGACACAACCAATTATTGAAGGCCTCCCTAACGGGGGGCCTTTTTTTGTTTCTGGTCTCCCGCTTAACGATCGTTGGCTGTGTTGACAATTAATCATCGGCTCGTATAATGTGTGGAATTGTGAGCGCTCACAATTAGCTGTCACCGGATGTGCTTTCCGGTCTGATGAGTCCGTGAGGACGAAACAGCCTCTACAAATAATTTTGTTTAATACTAGAGAAAGAGGGGAAATACTAGATGGTGAGCAAGGGCGAGGAGCTGTTCACCGGGGTGGTGCCCATCCTGGTCGAGCTGGACGGCGACGTA…
pTT363	GCGCAGCGACCGCGCAGGGCGAAGCCCGGAGAGCAAGCCCGTAGGGCGGGCCGCGCGAATTCGAGCTCGGTGCAATGTACATCAGAGATTTTGAGACACAACCAATTATTGAAGGCCTCCCTAACGGGGGGCCTTTTTTTGTTTCTGGTCTCCCGCTTAACGATCGTTGGCTGTTTTCAGCAGGACGCACTGACCTCCCTATCAGTGATAGAGATTGACATCCCTATCAGTGATAGAGATACTGAGCACAGCTGTCACCGGATGTGCTTTCCGGTCTGATGAGTCCGTGAGGACGAAACAGCCTCTACAAATAATTTTGTTTAATACTAGAGAAAGAGGGGAAATACTAGATGGTGAGCAAGGGCGAGGAGCTGTTCACCGGGGTGGTGCCCATCCTGG…
pTT409	gCGCAGCGACCGCGCAGGGCGAAGCCCGGAGAGCAAGCCCGTAGGGCGGGCCGCGCGAATTCGAGCTCGGtgcaatgtacatcagagattttgagacacaaccaattattgaaggcctccctaacggggggcctttttttgtttctggtctcccgcttaacgatcgttggctgtgttgacaattaatcatcggctcgtataatgtgtggaattgtgagcgctcacaattagctgtcaccggatgtgctttccggtctgatgagtccgtgaggacgaaacagcctctacaaataattttgtttaatactagagaaagaggggaaatactagATGcaggttcatgttattcgtcgtgaaaatcgtgcactgtatgcaggtctgctggaaaaatactttcgt…
pTT410	gCGCAGCGACCGCGCAGGGCGAAGCCCGGAGAGCAAGCCCGTAGGGCGGGCCGCGCGAATTCGAGCTCGGtgcaatgtacatcagagattttgagacacaaccaattattgaaggcctccctaacggggggcctttttttgtttctggtctcccgcttaacgatcgttggctgttttcagcaggacgcactgacctccctatcagtgatagagattgacatccctatcagtgatagagatactgagcacagctgtcaccggatgtgctttccggtctgatgagtccgtgaggacgaaacagcctctacaaataattttgtttaatactagagaaagaggggaaatactagATGcaggttcatgttattcgtcgtgaaaatcgtgcactgtatgcaggtc…
pTT384	gtgcaatgtacatcagagattttgagacacaaccaattattgaaggcctccctaacggggggcctttttttgtttctggtctcccgcttaacgatcgttggctgcacttacacattcgttaagtcatatatgtttttgacttctagctcagtcctaggtacagtgctagcagctgtcaccggatgtgctttccggtctgatgagtccgtgaggacgaaacagcctctacaaataattttgtttaatactagagaaagaggggaaatactagatggtgagcaagggcgaggagctgttcaccggggtggtgcccatcctggtcgagctggacggcgacgtaaacggccacaagttcagcgtgtccggcgagggcgagggcgatgccacctacggcaagct…
pTT417	gtgcaatgtacatcagagattttgagacacaaccaattattgaaggcctccctaacggggggcctttttttgtttctggtctcccgcttaacgatcgttggctgcacttacacattcgttaagtcatatatgtttttgacttctagctcagtcctaggtacagtgctagcagctgtcaccggatgtgctttccggtctgatgagtccgtgaggacgaaacagcctctacaaataattttgtttaatactagagaaagaggggaaatactagATGcaggttcatgttattcgtcgtgaaaatcgtgcactgtatgcaggtctgctggaaaaatactttcgtattcgccatcagatctatgttgttgaacgtggttggaaagaactggatcgtccggatgg…
pTT434	TTCCATTCAGGTCGGGGTGGCCCGGCTCCATGCACCGCGACGCAACGCGGGGAGGCAGACAAGGTATAGGGCGGCGAGGCGGCTACAGCCGATAGTCTGGAACAGCGCACTTACGGGTTGCTGCGCAACCCAAGTGCTACCGGCGCGGCAGCGTGACCCGTGTCGGCGGCTCCAACGGCTCGCCATCGTCCAGAAAACACGGCTCATCGGGCATCGGCAGGCGCTGCTGCCCGCGCCGTTCCCATTCCTCCGTTTCGGTCAAGGCTGGCAGGTCTGGTTCCATGCCCGGAATGCCGGGCTGGCTGGGCGGCTCCTCGCCGGGGCCGGTCGGTAGTTGCTGCTCGCCCGGATACAGGGTCGGGATGCGGCGCAGGTCGCCATGCCCCAACAGCGATTCGT…
pTT487	AACCAGATAAGTGAAATCTAGTTCCAAACTATTTTGTCATTTTTAATTTTCGTATTAGCTTACGACGCTACACCCAGTTCCCATCTATTTTGTCACTCTTCCCTAAATAATCCTTAAAAACTCCATTTCCACCCCTCCCAGTTCCCAACTATTTTGTCCGCCCACAGCGGGGCATTTTTCTTCCTGTTATGTTTGGGCGCTGCATTAATGAATCGGCCAACGCGCGGGGAGAGGCGGTTTGCGTATTGGGCGCTCTTCCGCTTCCTCGCTCACTGACTCGCTGCGCTCGGTCGTTCGGCTGCGGCGAGCGGTATCAGCTCACTCAACACCACTTCAAGAACTCTGTAGCACCGCCTACATACCTCGCTCTGCTAATCCTGTTACCAGCCGGTTGTCAGC…
pJAI434	TAGGCATGGTCTAAGAAACCATTATTATCATGACATTAACCTATAAAAATAGAAGTTCCTATTCCGAAGTTCCTATTCTCTAGAAAGTATAGGAACTTCGGATCCGAATTCGAGCTCCGTCGACACTAGTGCGGCCGCACTCGAGGGCATCAGAGCAGATTGTACTGGTACAGGAAAAATTAAAGGGGAGATAAAATCCCCCCTTTTTGGTTAACTCTATTACAGACGAATCAGACCCAGTGTCAGTGCTTTTGCAACTGCTGCGGTACGATTTGCTGCATCCAGTTTACGTGCTGCTTCAATCAGATGAAATTTAACGGTGCGTTCGGTAATACACAGAATAACGCTAATTTCCCATGCGGTTTTACCCTGTGCTGCCCACTGCAGAATTTCACATTC…
