# Supplementary material for: Synthetic microbe-to-plant communication channels
Source: Nat Commun. 2024 Feb 28;15:1817. doi: 10.1038/s41467-024-45897-6 (PMC10901793; doi:10.1038/s41467-024-45897-6)
Supplement: Supplementary file 12 — Source Data [file 41467_2024_45897_MOESM12_ESM.xlsx]

## Sheet: Fig 1
Figure 1f
Parameter	A.thaliana	Replicate	Mean	SD	p-value
Height (cm)	WT	52	47.3333	4.31084	0.227377
		46.5
		43.5
		46
		36
		46
	pC-HSL receiver	50	47.6667	2.08167
		47
		46
		52
		55
		42
Fresh weight (g)	WT	6.01	3.63	2.08144	0.212352
		2.73
		2.15
		3.6
		3.14
		1.48
	pC-HSL receiver	5.08	3.96	0.971236
		3.45
		3.35
		5.92
		4.74
		2.96
Dry weight (g)	WT	0.943	0.754333	0.16461	0.267343
		0.68
		0.64
		0.702
		0.609
		0.52
	pC-HSL receiver	0.84	0.744667	0.0992035
		0.642
		0.752
		0.983
		0.868
		0.596
Rosette leaves (#)	WT	25	18.3333	6.1101	0.630805
		13
		17
		20
		18
		13
	pC-HSL receiver	22	19.3333	4.6188
		14
		22
		21
		19
		15
Primary shoots (#)	WT	4	3.66667	0.57735	1
		3
		4
		4
		6
		4
	pC-HSL receiver	4	4.33333	0.57735
		4
		5
		5
		3
		4
Primary root length (cm)	WT	3.367	4.03223	0.98565	0.0612239
		3.816
		3.464
		4.616
		2.038
		3.242
		4.974
		5.428
		4.643
		4.721
		5.234
		3.25
		3.626
	pC-HSL receiver	5.245	4.64993	0.624998
		5.195
		4.778
		4.633
		3.119
		3.96
		4.082
		5.068
		5.107
		4.142
		4.684
		5.058
		5.325
		4.703
Lateral root density (#/cm)	WT	2.1	1.86929	0.504982	0.116175
		2.5
		1.26
		2.16
		2.56
		2.53
		0.98
		1.58
		1.76
		1.93
		1.28
		1.58
		2.25
		1.7
	pC-HSL receiver	2.08	2.29923	0.838942
		1.57
		2.6
		1.95
		0.98
		2.47
		2.61
		3.13
		1.08
		1.91
		2.48
		4
		3.03

## Sheet: Fig 2
Figure 2b					Figure 2c					Figure 2e
[pC-HSL]	Replicate	Mean	SD		inducer	Replicate	Mean	SD		[pC-HSL]	Replicate	Mean	SD	p-value
100 μM	594.509	854.126	340.481		uninduced	4.181	4.24867	1.4699		0 μM	78.78	135.298	49.1915	0.00204463
	1045.43					1.809					168.465
	378.065					4.499					158.649
	485.652					6.47				100 μM	1770.8	1781.44	396.785
	513.244					4.015					2183.44
	2107.85					4.518					1390.09
10 μM	578.95	884.788	103.854		pC-HSL	594.509	854.126	656.419
	420.324					1045.43
	383.512					378.065
	1014.75					485.652
	1435.89					513.244
	1475.3					2107.85
1 μM	550.53	867.292	540.778		p-coumarate	13.491	13.7327	0.447462
	314.482					14.249
	296.782					13.458
	1225.68				OHC14-HSL	2.457	6.16067	3.2373
	1315.1					7.574
	1501.17					8.451
0.1 μM	873.908	264.973	339.45		OC6-HSL	2.455	6.363	3.41957
	41.656					7.828
	59.154					8.806
	33.021				OC12-HSL	7.404	5.427	2.13921
	120.851					5.721
	461.248					3.156
0.01 μM	6.368	6.61983	2.67968
	5.866
	5.964
	4.824
	4.768
	11.929
0 μM	4.181	4.74867	0.887996
	4.809
	4.499
	6.47
	4.015
	4.518

## Sheet: Fig 3
Figure 3c						Figure 3e
Construct	Replicate	Mean	SD	p-value		Soil/Inoculation	Construct	Replicate	Mean	SD	p-value
P. putida WT	23.303	33.9447	10.3116	1.30764e-07		Sterile soil/seed soaking	P. putida WT	35.779	31.923	9.86443	0.00202626
	34.64							39.277
	43.891							20.713
P. putida pTT337	1002.81	1015.48	17.9043				P. putida pTT337	1268.87	1020.57	239.348
	1007.67							1001.55
	1035.97							791.305
K. pneumoniae WT	23.776	22.6567	4.99889	0.0100135		Sterile soil/watering	P. putida WT	5.205	7.735	2.36265	4.43895e-06
	27.001							9.884
	17.193							8.116
K. pneumoniae pTT337	1596.04	1142.29	421.339				P. putida pTT337	319.183	302.344	14.7995
	1067.44							291.401
	763.397							296.449
						Non-sterile soil/watering	P. putida WT	8.05	8.065	0.449688	0.0435593
								7.623
								8.522
							P. putida pTT337	79.125	138.755	77.7135
								110.496
								226.644

## Sheet: Fig 4
Figure 4a						Figure 4b						Figure 4c						Figure 4d
Construct	Replicate	Mean	SD	p-value		Construct	Replicate	Mean	SD	p-value		Construct	Replicate	Mean	SD	p-value		Construct	Replicate	Mean	SD	p-value
P. putida pTT409 OFF	22.989	18.918	3.56558	0.0117551		P. putida pTT417 OFF	8.769	16.9623	14.284	0.0236203		P. putida pTT434 (-IPTG/-aTc)	19.428	35.5487	27.477			Coculture (-IPTG/-aTc)	7.875	8.554	3.90107
	17.415						8.662						19.943						5.037
	16.35						33.456						67.275						12.75
P. putida pTT409 ON	454.668	467.847	176.965			P. putida pTT417 ON	151.886	248.433	111.76			P. putida pTT434 (+IPTG/-aTc)	443.309	563.698	242.345	0.0199355		Coculture (+IPTG/-aTc)	348.309	269.849	92.8486	0.00821935
	297.839						222.55						405.12						167.343
	651.033						370.864						842.664						293.896
P. putida pTT410 OFF	28.175	20.7327	6.77118	0.0268358		K. pneumoniae pTT417 OFF	8.538	11.027	5.56677	0.0370379		P. putida pTT434 (-IPTG/+aTc)	178.832	534.523	309.821	0.0498899		Coculture (-IPTG/+aTc)	151.354	118.422	41.8587	0.010605
	19.087						7.139						745.57						71.317
	14.936						17.404						679.166						132.596
P. putida pTT410 ON	988.64	982.137	487.176			K. pneumoniae pTT417 ON	159.887	180.874	95.4435			P. putidapTT434 (+IPTG/+aTc)	189.262	391.6	177.071	0.0262555		Coculture (+IPTG/+aTc)	206.403	207.281	36.6984	0.00073563
	491.742						97.67						467.302						171.029
	1466.03						285.064						518.236						244.41

## Sheet: Supplementary Fig 3
Supplementary Figure 3
[3OC12-HSL]	Replicate	Mean	SD	p-value
100 μM	334.059	235.34	88.2673	0.0108095
	207.936
	164.025
10 μM	104.672	295.098	165.086	0.0386115
	382.775
	397.847
1 μM	19.152	14.913	7.8454	0.128871
	5.86
	19.727
0.1 μM	5.702	5.97933	2.61804	0.951392
	3.511
	8.725
0.01 μM	5.561	5.788	0.486032	0.971028
	5.457
	6.346
0 μM	3.025	5.84433	2.47781
	6.832
	7.676

## Sheet: Supplementary Fig 4
Supplementary Figure 4
[3OHC14-HSL]	Replicate	Mean	SD	p-value	Fold change
0 μM	35.465	27.0113	7.53615	0.00993526	6.28085
	24.572
	20.997
100 μM	220.522	169.654	53.0286
	173.739
	114.701

## Sheet: Supplementary Fig 11
Supplementary Figure 11
Tissue	pC-HSL (μM)	Replicate	Mean	SD	p-value	Fold change
Leaf	0	0.762545	0.901352	0.125758	0.000681537	1.85185
		0.830029
		1.02893
		0.983904
	100	1.56224	1.66916	0.204026
		1.91344
		1.74939
		1.45158
Root	0	1.77743	1.14615	0.481741	0.000160285	4.64784
		0.611981
		1.15947
		1.03571
	100	6.20407	5.32712	0.877905
		4.37912
		5.92915
		4.79612

## Sheet: Supplementary Fig 13
Supplementary Figure 13
A.thaliana	Replicate	Mean	SD	p-value	Fold change
WT	6.16	4.59033	1.4021	0.00989883	4.60744
	4.149
	3.462
pC-HSL receiver	24.307	21.1497	6.05103
	24.969
	14.173

## Sheet: Supplementary Fig 17
Supplementary Figure 17
A.thaliana; Condition	Replicate	Mean	SD	p-value	Fold change
WT	nd
	nd
	nd
pC-HSL receiver; 0 μM	2.36347	2.90524	0.5007	0.0053364	3.59854
	3.00131
	3.35095
pC-HSL receiver; 100 μM	8.30878	10.4546	2.32517
	10.1301
	12.925
pC-HSL receiver; P. putida WT	5.64377	5.48976	1.54765	0.00567897	4.33716
	6.95465
	3.87087
pC-HSL receiver; P. putida pTT337	29.7238	23.81	5.6648
	23.2737
	18.4324

## Sheet: Supplementary Fig 19
Supplementary Figure 19b					SI Figure 19c								SI Figure 19d
pC-HSL (μM)	Replicate	Mean	SD		Strain	A. thaliana	Replicate	Mean	SD	p-value	Fold change		Strain	A. thaliana	Replicate	Mean	SD	p-value	Fold change
10000	4692	4611	77.7367		P. putida WT	w/o	0	0	0	N/A	N/A		K. pneumoniae WT	w/o	0	0	0	N/A	N/A
	4604						0								0
	4537						0								0
2000	4831	4764.33	61.101		P. putida WT	w/	0	0	0				K. pneumoniae WT	w/	0	0	0
	4751						0								0
	4711						0								0
400	4852	4821.33	43.9356		P. putida pTT337	w/o	2.3208	2.34027	0.0527656	0.00325201	1.51729		K. pneumoniae pTT337	w/o	8.3309	10.0046	3.22524	0.000130675	29.3075
	4841						2.4								7.0486
	4771						2.3								14.4349
80	4882	4775	100.732		P. putida pTT337	w/	1.3	1.5424	0.213057						10.204
	4761						1.7						K. pneumoniae pTT337	w/	305.009	293.21	65.3211
	4682						1.6272								327.078
16	4934	4849	92.19												342.735
	4862														198.018
	4751
3.2	4761	4659.33	89.2319
	4594
	4623
0.64	4091	3954.67	120.384
	3863
	3910
0.128	2539	2412.67	132.364
	2275
	2424
0.0256	960	904	73.328
	821
	931
0.00512	354	335.333	20.7445
	313
	339
0.001024	160	158	4.3589
	153
	161
0.0002048	92.5	90.8	6.61589
	83.5
	96.4

[truncated: 6 more sheets: Supplementary Fig 20, Supplementary Fig 22, Supplementary Fig 25, Supplementary Fig 26, Supplementary Fig 27, Supplementary Fig 29]
